# Supplementary material for: Integrated transcriptome and hormone analyses provide insights into silver thiosulfate-induced “maleness” responses in the floral sex differentiation of pumpkin (Cucurbita moschata D.)
Source: Front Genet. 2022 Aug 29;13:960027. doi: 10.3389/fgene.2022.960027 (PMC9464984; doi:10.3389/fgene.2022.960027)
Supplement: Supplementary file 1 [file Table2.XLSX]

## Sheet: Sheet1
Supplemental Table 2. Statistical analysis of RNA-Seq data of each sample
Samples	Clean reads	Mapped reads	Mapping rate (%)	GC (%)	Q30 (%)
STS1	46863116	44496342	94.95	0.4578	93.03
STS2	42334362	40294934	95.18	0.4577	93.58
STS3	47123912	44829656	95.13	0.4575	93.46
CK1	49013376	46836934	95.56	0.4599	93.6
CK2	43642098	41485719	95.06	0.459	93.1
CK3	47105588	44747589	94.99	0.4586	93.2
Average	46013742	43781862	95.15	0.4584	93.33
