# Supplementary material for: Integrated transcriptome and hormone analyses provide insights into silver thiosulfate-induced “maleness” responses in the floral sex differentiation of pumpkin (Cucurbita moschata D.)
Source: Front Genet. 2022 Aug 29;13:960027. doi: 10.3389/fgene.2022.960027 (PMC9464984; doi:10.3389/fgene.2022.960027)
Supplement: Supplementary file 2 [file Table3.XLSX]

## Sheet: Sheet1
Supplemental Table 2. List of DEGs enriched in phenylpropanoid biosynthesis pathway, phenylalanine metabolism and plant hormone signal transduction pathway
Number	Gene ID	Gene annotation	log2FC	Regulated
1	CmoCh00G001510	PREDICTED: peroxidase 2-like [Cucumis sativus]	0.750946	up
2	CmoCh00G001520	PREDICTED: peroxidase 2 [Cucumis melo]	-0.905679	down
3	CmoCh01G001900	PREDICTED: cinnamoyl-CoA reductase 2-like [Cucumis melo]	4.88748	up
4	CmoCh01G012190	PREDICTED: putative beta-glucosidase 41-like [Cucumis sativus]	-0.826582	down
5	CmoCh01G017290	PREDICTED: peroxidase 18 [Cucumis melo]	0.675206	up
6	CmoCh03G008900	PREDICTED: 8-hydroxygeraniol dehydrogenase-like [Cucumis melo]	1.89797	up
7	CmoCh04G005010	PREDICTED: cinnamyl alcohol dehydrogenase 1-like [Cucumis sativus]	-0.629917	down
8	CmoCh07G012020	PREDICTED: spermidine hydroxycinnamoyl transferase-like [Cucumis melo]	-0.752409	down
9	CmoCh08G005780	PREDICTED: shikimate O-hydroxycinnamoyltransferase-like [Cucumis sativus]	-0.967775	down
10	CmoCh10G005900	PREDICTED: peroxidase 25-like [Cucumis melo]	-0.866742	down
11	CmoCh11G013930	PREDICTED: cinnamyl alcohol dehydrogenase 1-like [Cucumis melo]	1.35244	up
12	CmoCh12G000350	PREDICTED: vinorine synthase [Cucumis melo]	-0.587963	down
13	CmoCh14G001930	PREDICTED: peroxidase 21-like [Cucumis melo]	2.08382	up
14	CmoCh14G011070	PREDICTED: lysosomal beta glucosidase-like [Cucumis melo]	-0.68221	down
15	CmoCh16G003630	PREDICTED: cinnamyl alcohol dehydrogenase 1-like [Cucumis melo]	1.56158	up
16	CmoCh19G002850	PREDICTED: peroxidase N1-like [Cucumis melo]	2.07035	up
17	CmoCh20G000490	PREDICTED: peroxidase 2-like [Cucumis melo]	1.91514	up
18	CmoCh20G000500	PREDICTED: peroxidase 2 [Cucumis melo]	-1.23434	down
19	CmoCh20G006120	PREDICTED: peroxidase 39-like [Cucumis melo]	-0.94956	down
20	CmoCh03G012270	PREDICTED: phenylalanine ammonia-lyase-like [Cucumis sativus]	0.646515	up
21	CmoCh03G012280	PREDICTED: phenylalanine ammonia-lyase-like [Cucumis sativus]	0.72431	up
22	CmoCh03G012290	PREDICTED: phenylalanine ammonia-lyase-like [Cucumis sativus]	0.60679	up
23	CmoCh07G009480	PREDICTED: phenylalanine ammonia-lyase-like [Cucumis sativus]	0.835983	up
24	CmoCh07G009490	PREDICTED: phenylalanine ammonia-lyase-like [Cucumis sativus]	1.3921	up
25	CmoCh07G009500	PREDICTED: phenylalanine ammonia-lyase-like [Cucumis sativus]	1.2205	up
26	CmoCh07G009510	PREDICTED: phenylalanine ammonia-lyase-like [Cucumis sativus]	1.51782	up
27	CmoCh07G009520	hypothetical protein Csa_6G445740 [Cucumis sativus]	0.834457	up
28	CmoCh07G009530	PREDICTED: phenylalanine ammonia-lyase [Cucumis melo]	2.04298	up
29	CmoCh07G009540	PREDICTED: phenylalanine ammonia-lyase-like [Cucumis sativus]	1.58602	up
30	CmoCh07G009550	hypothetical protein Csa_6G445750 [Cucumis sativus]	2.53398	up
31	CmoCh07G009560	PREDICTED: phenylalanine ammonia-lyase-like [Cucumis melo]	3.22858	up
32	CmoCh11G013620	Caffeoyl-CoA O-methyltransferase [Cucumis sativus]	-0.818845	down
33	CmoCh14G010570	PREDICTED: 4-coumarate--CoA ligase 1-like [Cucumis sativus]	-0.866634	down
34	CmoCh01G013720	PREDICTED: 4-hydroxyphenylpyruvate dioxygenase [Cucumis melo]	1.2436	up
35	CmoCh08G011220	hypothetical protein Csa_6G423980 [Cucumis sativus]	-0.968869	down
36	CmoCh17G002270	PREDICTED: primary amine oxidase-like [Cucumis sativus]	-0.730968	down
37	CmoCh01G006550	PREDICTED: probable protein phosphatase 2C 24 [Cucumis melo]	1.01474	up
38	CmoCh03G003670	auxin influx carrier-like protein 2 [Momordica charantia]	-1.43749	down
39	CmoCh03G003680	PREDICTED: auxin transporter-like protein 4 [Cucumis melo]	-1.12904	down
40	CmoCh03G009710	PREDICTED: probable indole-3-acetic acid-amido synthetase GH3.1-like [Cucumis sativus]	1.91544	up
41	CmoCh04G004950	PREDICTED: probable indole-3-acetic acid-amido synthetase GH3.1 [Cucumis melo]	2.6691	up
42	CmoCh04G030360	PREDICTED: auxin transporter-like protein 1-like [Cucumis sativus]	-0.771456	down
43	CmoCh06G009480	PREDICTED: auxin-induced protein 22B [Cucumis melo]	0.709879	up
44	CmoCh06G010150	PREDICTED: auxin-induced protein 15A-like [Cucumis sativus]	-0.647223	down
45	CmoCh06G013340	PREDICTED: ethylene-responsive transcription factor 1B [Cucumis melo]	4.10761	up
46	CmoCh06G013550	PREDICTED: auxin-responsive protein IAA14-like isoform 1 [Cucumis sativus]	-0.687869	down
47	CmoCh07G010990	PREDICTED: auxin transporter-like protein 4 [Cucumis melo]	-1.00375	down
48	CmoCh08G003030	auxin-induced protein AUX28-like [Cucumis sativus]	-1.74928	down
49	CmoCh09G002120	PREDICTED: BRI1 kinase inhibitor 1-like [Cucumis melo]	-1.26098	down
50	CmoCh10G005700	PREDICTED: auxin-responsive protein IAA29-like [Cucumis melo]	1.47892	up
51	CmoCh11G004020	PREDICTED: xyloglucan endotransglucosylase/hydrolase protein 22-like [Cucumis sativus]	-1.06274	down
52	CmoCh11G005910	PREDICTED: auxin-responsive protein IAA16-like [Cucumis melo]	1.84871	up
53	CmoCh13G004790	PREDICTED: regulatory protein NPR3-like [Cucumis melo]	0.620861	up
54	CmoCh14G014260	PREDICTED: indole-3-acetic acid-amido synthetase GH3.17-like [Cucumis melo]	-0.806535	down
55	CmoCh14G018460	PREDICTED: ethylene-responsive transcription factor 1B [Cucumis melo]	1.77865	up
56	CmoCh16G000680	PREDICTED: probable protein phosphatase 2C 8 [Cucumis melo]	1.10425	up
57	CmoCh16G001720	PREDICTED: probable protein phosphatase 2C 75 isoform X2 [Cucumis melo]	1.34194	up
58	CmoCh16G003520	PREDICTED: probable indole-3-acetic acid-amido synthetase GH3.1 [Cucumis melo]	2.105	up
59	CmoCh16G011500	PREDICTED: serine/threonine-protein kinase SAPK3-like [Cucumis melo]	0.601831	up
60	CmoCh16G012080	PREDICTED: transcription factor MYC2-like [Cucumis melo]	1.01154	up
61	CmoCh17G001860	PREDICTED: auxin-responsive protein IAA14-like [Cucumis melo]	-0.784725	down
62	CmoCh17G007960	PREDICTED: auxin-induced protein AUX22-like [Cucumis sativus]	-1.1009	down
63	CmoCh17G011940	auxin-induced protein AUX28-like [Cucumis sativus]	-0.890548	down
64	CmoCh18G005190	PREDICTED: regulatory protein NPR3-like [Cucumis melo]	0.69443	up
65	CmoCh19G001290	PREDICTED: auxin-responsive protein IAA11 isoform X1 [Cucumis melo]	0.785632	up
66	Cucurbita_moschata_newGene_1267	probable indole-3-acetic acid-amido synthetase GH3.1 isoform X2 [Cucurbita moschata]	5.64484	up
Note: No. 1–33, phenylpropanoid biosynthesis pathway; No. 20–36, phenylalanine metabolism; No. 37–66, plant hormone signal transduction pathway.
