# Supplementary material for: Integrated transcriptome and hormone analyses provide insights into silver thiosulfate-induced “maleness” responses in the floral sex differentiation of pumpkin (Cucurbita moschata D.)
Source: Front Genet. 2022 Aug 29;13:960027. doi: 10.3389/fgene.2022.960027 (PMC9464984; doi:10.3389/fgene.2022.960027)
Supplement: Supplementary file 3 [file Table1.XLSX]

## Sheet: Sheet1
Supplemental Table 1. Primers used for quantitative real-time PCR
Gene ID	Gene name	Forward primer	Reverse primer
CmoCh07G008070	ACTIN	5’-AGCCATCTCTCATCGGTAT-3’	5’-CATGGTTGAACCACCACTG-3’
CmoCh07G003260	ACO-3260	5’-TTATGCGAGAATCTTGGG-3’	5’-AGGACAGGGAGGGTAGTT-3’
CmoCh03G005880	ACO-5880	5’-TCAAAGAAATGGTGGCT-3’	5’-TGTTGGAACTGGGAAGAT-3’
CmoCh09G010960	AD1-0960	5’-TCAGTGATGGCAAGACC-3’	5’-TAGCAACAGATTGACCCT-3’
CmoCh17G007960	AUX22-7960	5’-AACGAGAAGAAACGAGCCT-3’	5’-CATCCCACGACCTGTCC-3’
CmoCh07G010990	AUX-IAA-0990	5’-GGTGCTCTACTTCACTGGC-3’	5’-ACGGTATCGGTTCTTGG-3’
CmoCh03G003680	AUX-IAA-3680	5’-TGGGAGAAAGTGATAGGAATG-3’	5’-GGGATGATGTAGACGGTGAA-3’
CmoCh01G001900	CCR-1900	5’-CTTAAAGCTGCCATTACC-3’	5’-AACAAGACTCATCCACCA-3’
CmoCh14G018460	ERTF-8460	5’-GGAGCGGTGCGAGTGAA-3’	5’-GCGGCTTGATCGTAGGC-3’
CmoCh04G004950	IAA-GH3-4950	5’-GTGCCTGGGTTGGATAA-3’	5’-GTCGGGTCTTGAAGTGTT-3’
CmoCh03G008900	MD-8900	5’-GGCAATACCATTTACCCT-3’	5’-CATCCTACGCCCACTCT-3’
CmoCh20G000500	POD2-500	5’-TCTTGTGCCGACATCTTAG-3’	5’-CCACTCTGCCGAACTTTT-3’
CmoCh02G005760	VRN1-5760	5’-AATCGGATGGCAAAGTAT-3’	5’-ATGAGAACATTGAAGCACC-3’
